# Supplementary material for: Inflammation in Older Poles with Localized and Widespread Chronic Pain—Results from a Population-Based PolSenior Study
Source: J Clin Med. 2024 Oct 1;13(19):5870. doi: 10.3390/jcm13195870 (PMC11478211; doi:10.3390/jcm13195870)
Supplement: Supplementary file 1 [file jcm-13-05870-s001.zip]

Archive with 1 entries (1 files):
- jcm-3199187-supplementary.pdf
